# Supplementary material for: Revealing the Salmo salar NLRP3 Inflammasome: Insights from Structural Modeling and Transcriptome Analysis
Source: Int J Mol Sci. 2023 Sep 26;24(19):14556. doi: 10.3390/ijms241914556 (PMC10572965; doi:10.3390/ijms241914556)
Supplement: Supplementary file 1 [file ijms-24-14556-s001.zip]

Archive with 3 entries (1 files):
- ijms-2603603-supplementary/
- ijms-2603603-supplementary/Material Suplementario/
- ijms-2603603-supplementary/Material Suplementario/Supplementary Material NLRP3.pdf
